# Supplementary material for: Biclustering analysis of transcriptome big data identifies condition-specific microRNA targets
Source: Nucleic Acids Res. 2019 Mar 1;47(9):e53. doi: 10.1093/nar/gkz139 (PMC6511842; doi:10.1093/nar/gkz139)
Supplement: Supplementary Data [file gkz139_supplemental_files.zip]

Archive with 3 entries (3 files):
- bimir_Suppl.docx
- Supplementary Table S5 and S6.xlsx
- Supplementary Table S8 and S9.xlsx
