# Supplementary material for: Biclustering analysis of transcriptome big data identifies condition-specific microRNA targets
Source: Nucleic Acids Res. 2019 Mar 1;47(9):e53. doi: 10.1093/nar/gkz139 (PMC6511842; doi:10.1093/nar/gkz139)
Supplement: Supplementary Data [file gkz139_supplemental_files.zip › Supplementary Table S5 and S6.xlsx]

## Sheet: Table S5
Table S5. The accuracy for bicluster targets of eleven test miRNAs
	1.3-fold					1.5-fold					2.0-fold
miRNA	Sensitivity	Specificity	Gain	Overlap Pvalue	Depletion Pvalue	Sensitivity	Specificity	Gain	Overlap Pvalue	Depletion Pvalue	Sensitivity	Specificity	Gain	Overlap Pvalue	Depletion Pvalue
hsa-miR-1-3p	0.723	0.455	0.1781	0.0520707	0.00101985	0.511	0.559	0.0694	0.37501	0.00101985	0.489	0.647	0.1368	0.121712	4.37148e-05
hsa-miR-21-5p	0.717	0.447	0.1641	0.0475147	0.000189937	0.696	0.57	0.2653	0.00372676	0.000189937	0.674	0.639	0.3133	0.000245914	0.000758942
hsa-miR-125b-5p	0.694	0.5	0.1935	0.00390975	0.000977776	0.371	0.733	0.1035	0.109183	0.000977776	0.226	0.909	0.1347	0.00204676	0.0336184
hsa-miR-29a-3p	0.742	0.474	0.2167	0.000703377	0.000374415	0.712	0.488	0.2	0.00196046	0.000493937	0.576	0.628	0.204	0.00134126	0.00263513
hsa-miR-29b-3p	0.776	0.476	0.2518	0.000669006	0.000123826	0.735	0.546	0.281	0.000193506	8.21506e-05	0.571	0.669	0.24	0.00112481	0.000826692
hsa-miR-29c-3p	0.773	0.438	0.2103	0.00505391	0.000116215	0.75	0.55	0.3001	0.000159788	0.000116215	0.636	0.676	0.3128	7.71263e-05	6.70061e-05
hsa-miR-34a-5p	0.73	0.478	0.2078	0.00117248	0.103475	0.603	0.53	0.1334	0.0283114	0.103475	0.365	0.707	0.0717	0.13816	0.350889
hsa-miR-145-5p	0.7	0.417	0.1165	0.0817979	0.0935126	0.52	0.521	0.0411	0.380791	0.0935126	0.44	0.651	0.0914	0.164504	0.00949648
hsa-miR-155-5p	0.515	0.539	0.054	0.46741	0.00195497	0.374	0.679	0.0529	0.51497	0.000501263	0.394	0.637	0.0305	0.573327	0.0140489
hsa-miR-204-5p	0.737	0.461	0.1981	0.0148844	0.114463	0.789	0.443	0.2326	0.00292788	0.114463	0.684	0.619	0.3037	0.000237557	0.0179511
hsa-miR-221-3p	0.639	0.439	0.0781	0.213839	0.0723369	0.639	0.457	0.0961	0.20033	0.0723369	0.333	0.649	-0.018	0.657205	0.534852

## Sheet: Table S6
Table S6. The accuracy of bicluster targets filtered by node degree
1.3-fold cutoff	Node degree=1					Node degree=2					Node degree=3					Node degree=4					Node degree=5					Node degree=6
miRNA	Sensitivity	Specificity	Gain in certainty	Overlap Pvalue	Depletion Pvalue	Sensitivity	Specificity	Gain in certainty	Overlap Pvalue	Depletion Pvalue	Sensitivity	Specificity	Gain in certainty	Overlap Pvalue	Depletion Pvalue	Sensitivity	Specificity	Gain in certainty	Overlap Pvalue	Depletion Pvalue	Sensitivity	Specificity	Gain in certainty	Overlap Pvalue	Depletion Pvalue	Sensitivity	Specificity	Gain in certainty	Overlap Pvalue	Depletion Pvalue
hsa-miR-1-3p	0.702128	0.581888	0.284016	0.00153189	5.06481e-09	0.595745	0.678227	0.273972	0.00345783	3.55428e-11	0.510638	0.741811	0.252449	0.00412077	6.93158e-09	0.446809	0.770713	0.217521	0.00723966	5.24718e-06	0.361702	0.822736	0.184438	0.0171614	4.10943e-06	0.361702	0.849711	0.211413	0.00476282	6.87284e-07
hsa-miR-21-5p	0.695652	0.581967	0.277619	0.00147131	0.000910046	0.630435	0.72541	0.355845	6.20675e-05	5.44662e-06	0.478261	0.790984	0.269245	0.000357606	0.0067188	0.478261	0.860656	0.338917	1.87545e-06	0.000658581	0.456522	0.897541	0.354063	1.99735e-07	0.000114545	0.391304	0.913934	0.305239	2.15946e-06	0.000306809
hsa-miR-29a-3p	0.712121	0.566465	0.278586	1.3529e-05	0.00041223	0.651515	0.661631	0.313147	1.0767e-06	3.12231e-05	0.606061	0.74018	0.346241	4.41498e-08	3.73605e-07	0.575758	0.793051	0.368809	1.23944e-09	1.88441e-07	0.530303	0.845921	0.376224	6.83971e-11	1.77045e-08	0.5	0.883686	0.383686	1.50651e-12	8.7259e-09
hsa-miR-29b-3p	0.755102	0.576923	0.332025	1.10551e-05	5.78551e-06	0.755102	0.690828	0.44593	2.23568e-09	4.1739e-08	0.714286	0.764793	0.479079	5.701e-11	8.56491e-10	0.673469	0.807692	0.481162	1.26193e-11	6.57492e-10	0.591837	0.859468	0.451304	1.5641e-11	1.54507e-09	0.591837	0.893491	0.485328	6.6697e-14	3.32513e-12
hsa-miR-29c-3p	0.75	0.548536	0.298536	0.000105836	0.00674264	0.727273	0.674884	0.402157	2.402e-07	7.68218e-05	0.704546	0.742681	0.447227	4.4112e-09	1.62105e-05	0.681818	0.793528	0.475347	1.14759e-10	1.23291e-05	0.659091	0.855162	0.514253	6.76791e-13	3.68326e-09	0.613636	0.895223	0.50886	5.56228e-14	8.21163e-10
hsa-miR-34a-5p	0.714286	0.618421	0.332707	4.1244e-07	5.77076e-05	0.619048	0.714474	0.333521	2.25891e-07	2.66902e-05	0.539682	0.794737	0.334419	3.45686e-08	3.18004e-05	0.492063	0.842105	0.334169	4.7052e-09	3.98678e-05	0.444444	0.885526	0.329971	6.43463e-10	5.54824e-06	0.380952	0.906579	0.287531	8.58785e-09	2.00964e-05
hsa-miR-125b-5p	0.629032	0.662791	0.291823	2.49677e-05	1.92653e-06	0.516129	0.773256	0.289385	6.06773e-06	1.35313e-05	0.467742	0.864341	0.332083	1.59834e-08	6.1873e-08	0.370968	0.918605	0.289572	9.38118e-09	1.26719e-06	0.322581	0.95155	0.274131	1.41459e-09	8.28646e-08	0.274194	0.968992	0.243186	1.20275e-09	2.94461e-07
hsa-miR-145-5p	0.54	0.543119	0.0831193	0.187605	0.0472411	0.5	0.651376	0.151376	0.0256409	0.0467709	0.42	0.721101	0.141101	0.0282456	0.0626028	0.32	0.794495	0.114495	0.0492673	0.0675051	0.2	0.855046	0.0550459	0.214965	0.111286	0.2	0.900917	0.100917	0.0371113	0.0173975
hsa-miR-155-5p	0.454545	0.654135	0.108681	0.183071	2.16469e-05	0.373737	0.734336	0.108073	0.147031	4.20085e-05	0.333333	0.907107	0.240441	0.0528536	3.02156e-07	0.292929	0.854637	0.147566	0.0170736	8.12844e-07	0.232323	0.919799	0.152123	0.0225133	2.12052e-05	0.212121	0.919799	0.131921	0.020419	1.15188e-06
hsa-miR-204-5p	0.710526	0.581549	0.292075	0.000408429	0.0215755	0.684211	0.655684	0.339894	4.36229e-05	0.00376199	0.631579	0.724876	0.356455	1.03763e-05	0.00473213	0.552632	0.787479	0.340111	1.18095e-05	0.00257955	0.526316	0.827018	0.353334	1.88428e-06	0.00374231	0.447368	0.873147	0.320515	3.68043e-06	0.0013687
hsa-miR-221-3p	0.611111	0.560811	0.171922	0.02971	0.268984	0.583333	0.664414	0.247748	0.00219591	0.15406	0.555556	0.77027	0.325826	3.08198e-05	0.0581073	0.388889	0.84009	0.228979	0.000980137	0.103698	0.388889	0.86036	0.249249	0.000258631	0.065985	0.333333	0.896396	0.22973	0.000265729	0.045504
			0.250101	0.284016				0.296459	0.313147			0.778444	0.320415	0.332083				0.303332	0.334169				0.299467	0.329971				0.291666	0.287531
1.5-fold cutoff	Node degree=1					Node degree=2					Node degree=3					Node degree=4					Node degree=5					Node degree=6
miRNA	Sensitivity	Specificity	Gain in certainty	Overlap Pvalue	Depletion Pvalue	Sensitivity	Specificity	Gain in certainty	Overlap Pvalue	Depletion Pvalue	Sensitivity	Specificity	Gain in certainty	Overlap Pvalue	Depletion Pvalue	Sensitivity	Specificity	Gain in certainty	Overlap Pvalue	Depletion Pvalue	Sensitivity	Specificity	Gain in certainty	Overlap Pvalue	Depletion Pvalue	Sensitivity	Specificity	Gain in certainty	Overlap Pvalue	Depletion Pvalue
hsa-miR-1-3p	0.425532	0.689788	0.11532	0.208929	5.37204e-06	0.382979	0.759152	0.142131	0.110608	7.20945e-07	0.361702	0.811175	0.172877	0.0328956	1.08058e-06	0.340425	0.840077	0.180503	0.0158525	6.23076e-06	0.297872	0.867052	0.164924	0.0194247	1.22287e-05	0.212766	0.88632	0.0990858	0.115752	0.000402803
hsa-miR-21-5p	0.608696	0.688525	0.29722	0.000797647	0.00014143	0.521739	0.82377	0.34551	4.00955e-05	1.67273e-06	0.434783	0.872951	0.307733	1.98971e-05	0.000187795	0.347826	0.918033	0.265859	5.96502e-05	9.68587e-05	0.26087	0.934426	0.195296	0.000888552	0.00152043	0.23913	0.946721	0.185852	0.000552221	0.00340153
hsa-miR-29a-3p	0.69697	0.617825	0.314795	1.59066e-06	2.38845e-06	0.621212	0.708459	0.329671	3.56881e-07	2.25907e-07	0.545454	0.767372	0.312826	4.0866e-07	2.16033e-06	0.530303	0.809668	0.339971	1.26456e-08	2.78942e-07	0.469697	0.845921	0.315619	3.60939e-08	1.26339e-07	0.439394	0.877644	0.317037	3.31517e-09	5.58551e-07
hsa-miR-29b-3p	0.714286	0.658284	0.37257	6.66048e-07	3.62708e-06	0.693878	0.755917	0.449795	7.15558e-10	2.37667e-08	0.653061	0.809172	0.462233	5.87603e-11	4.42922e-09	0.571429	0.850592	0.42202	2.60393e-10	6.1938e-08	0.55102	0.884615	0.435636	1.61612e-11	3.16184e-10	0.489796	0.905325	0.395121	2.03087e-10	1.07547e-10
hsa-miR-29c-3p	0.727273	0.650231	0.377504	1.80404e-06	2.21393e-05	0.659091	0.744222	0.403313	2.45647e-07	2.37158e-07	0.659091	0.802774	0.461864	8.74472e-10	1.90502e-08	0.590909	0.841294	0.432203	2.61676e-09	1.50948e-08	0.568182	0.873652	0.441834	2.4782e-10	2.69295e-09	0.545454	0.893683	0.439137	4.24555e-11	3.10676e-08
hsa-miR-34a-5p	0.587302	0.664474	0.251775	8.9391e-05	0.00242312	0.507937	0.772368	0.280305	5.90504e-06	5.87932e-05	0.444444	0.832895	0.277339	1.24617e-06	0.000129071	0.396825	0.869737	0.266562	5.55847e-07	0.000266456	0.333333	0.896053	0.229386	2.14412e-06	0.00340728	0.31746	0.921053	0.238513	2.08163e-07	0.000449235
hsa-miR-125b-5p	0.306452	0.821705	0.128157	0.0267191	0.00149138	0.274194	0.885659	0.159852	0.00209123	0.000388565	0.258065	0.936047	0.194111	3.39636e-05	2.96499e-06	0.241935	0.963178	0.205114	4.57006e-07	1.61705e-06	0.193548	0.976744	0.170293	2.83733e-06	1.16601e-06	0.129032	0.982558	0.11159	0.000120459	0.0012494
hsa-miR-145-5p	0.42	0.631193	0.0511927	0.317409	0.0905995	0.34	0.741284	0.0812844	0.14872	0.115728	0.32	0.811009	0.131009	0.0264811	0.0330739	0.24	0.86422	0.10422	0.0452547	0.042651	0.2	0.893578	0.093578	0.0406905	0.164003	0.16	0.910092	0.0700917	0.0845667	0.222289
hsa-miR-155-5p	0.333333	0.784461	0.117795	0.103889	8.27168e-06	0.252525	0.839599	0.0921242	0.128412	0.000245356	0.222222	0.897243	0.119465	0.0422261	9.90974e-07	0.191919	0.924812	0.116731	0.0160576	8.23952e-06	0.181818	0.944862	0.12668	0.00345522	3.63038e-06	0.131313	0.954887	0.0862003	0.0338627	5.23477e-05
hsa-miR-204-5p	0.736842	0.583196	0.320038	0.000110894	0.0129792	0.684211	0.675453	0.359664	1.16432e-05	0.00828761	0.552632	0.757825	0.310457	6.72051e-05	0.0186135	0.552632	0.812191	0.364823	1.37305e-06	0.00379983	0.473684	0.85173	0.325414	6.01627e-06	0.00149937	0.368421	0.886326	0.254747	9.61267e-05	0.00529541
hsa-miR-221-3p	0.611111	0.578829	0.18994	0.0238025	0.0428038	0.527778	0.702703	0.23048	0.00340604	0.18578	0.444444	0.79054	0.234985	0.00164405	0.0919584	0.388889	0.844595	0.233483	0.000764906	0.0856454	0.333333	0.885135	0.218468	0.000592553	0.084929	0.305556	0.914414	0.21997	0.00026217	0.0250683
2.0-fold cutoff	Node degree=1					Node degree=2					Node degree=3					Node degree=4					Node degree=5					Node degree=6
miRNA	Sensitivity	Specificity	Gain in certainty	Overlap Pvalue	Depletion Pvalue	Sensitivity	Specificity	Gain in certainty	Overlap Pvalue	Depletion Pvalue	Sensitivity	Specificity	Gain in certainty	Overlap Pvalue	Depletion Pvalue	Sensitivity	Specificity	Gain in certainty	Overlap Pvalue	Depletion Pvalue	Sensitivity	Specificity	Gain in certainty	Overlap Pvalue	Depletion Pvalue	Sensitivity	Specificity	Gain in certainty	Overlap Pvalue	Depletion Pvalue
hsa-miR-1-3p	0.404255	0.770713	0.174968	0.0266999	7.89498e-05	0.297872	0.830443	0.128316	0.0910197	2.54694e-05	0.297872	0.868979	0.166851	0.0125158	0.00016979	0.255319	0.8921	0.147419	0.0167784	0.000532206	0.212766	0.928709	0.141475	0.0123466	9.00207e-05	0.170213	0.949904	0.120116	0.015392	0.000286518
hsa-miR-21-5p	0.543478	0.770492	0.31397	8.53338e-05	0.000920537	0.413044	0.877049	0.290093	8.4725e-05	6.59814e-05	0.391304	0.913934	0.305239	1.53105e-06	0.000553812	0.282609	0.934426	0.217035	7.74784e-05	0.0080367	0.195652	0.954918	0.15057	0.00144393	0.0213138	0.108696	0.97541	0.0841055	0.0118524	0.160495
hsa-miR-29a-3p	0.515151	0.729607	0.244759	8.8006e-05	0.000114965	0.469697	0.797583	0.26728	6.04488e-06	3.44241e-05	0.454545	0.851964	0.306509	3.86818e-08	1.99207e-06	0.424242	0.89426	0.318502	8.95154e-10	2.07504e-07	0.363636	0.915408	0.279044	5.54237e-09	4.16318e-06	0.333333	0.942598	0.275931	2.90015e-10	8.6403e-07
hsa-miR-29b-3p	0.55102	0.782544	0.333565	3.22708e-06	5.19105e-07	0.530612	0.866864	0.397476	1.6874e-09	3.57313e-09	0.44898	0.900888	0.349867	5.98918e-09	2.87066e-07	0.387755	0.93787	0.325625	1.67339e-09	8.19611e-08	0.367347	0.955621	0.322968	1.45966e-10	2.54914e-08	0.346939	0.963018	0.309957	1.22836e-10	3.34485e-08
hsa-miR-29c-3p	0.613636	0.773498	0.387134	3.07727e-07	5.4654e-06	0.568182	0.832049	0.400231	2.01827e-08	5.91067e-06	0.522727	0.869029	0.391757	6.77439e-09	5.68223e-06	0.454545	0.902928	0.357473	8.31653e-09	3.59708e-05	0.431818	0.927581	0.359399	8.15066e-10	8.18372e-06	0.431818	0.947612	0.37943	8.07751e-12	8.1268e-07
hsa-miR-34a-5p	0.333333	0.803947	0.137281	0.00725106	0.24709	0.31746	0.851316	0.168776	0.000700388	0.0891054	0.253968	0.886842	0.14081	0.0013128	0.253165	0.238095	0.91579	0.153885	0.000188668	0.143839	0.206349	0.935526	0.141876	0.000207925	0.0774622	0.190476	0.95	0.140476	0.00010243	0.0299308
hsa-miR-125b-5p	0.209677	0.955426	0.165104	2.05634e-05	0.0006868	0.177419	0.986434	0.163854	7.23805e-08	2.86009e-05	0.112903	0.994186	0.107089	6.54573e-06	0.000297985	0.112903	0.996124	0.109027	2.12987e-06	0.000104296	0.0483871	0.996124	0.0445111	0.00809711	0.0386722	0.0483871	0.998062	0.0464491	0.00348631	0.0176937
hsa-miR-145-5p	0.34	0.755963	0.0959633	0.113012	0.0256649	0.3	0.834862	0.134862	0.0197906	0.0177111	0.2	0.878899	0.0788991	0.103524	0.0354619	0.2	0.915596	0.115596	0.0143125	0.0124123	0.18	0.937615	0.117615	0.00573028	0.0230539	0.14	0.952294	0.0922936	0.0146717	0.0341978
hsa-miR-155-5p	0.333333	0.774436	0.107769	0.103889	0.00017047	0.272727	0.842105	0.114833	0.0448747	0.000178777	0.242424	0.909774	0.152199	0.00207532	2.82974e-06	0.181818	0.934837	0.116655	0.00420907	0.000192928	0.131313	0.957394	0.0887066	0.0169621	0.000185815	0.111111	0.972431	0.0835422	0.0153487	5.05538e-05
hsa-miR-204-5p	0.605263	0.733114	0.338377	2.19258e-05	0.0124225	0.473684	0.815486	0.28917	7.47242e-05	0.0241634	0.394737	0.887974	0.28271	1.46786e-05	0.0084969	0.31579	0.917628	0.233417	7.18293e-05	0.0123894	0.236842	0.945634	0.182476	0.000380504	0.00929139	0.157895	0.968699	0.126593	0.0027821	0.00927559
hsa-miR-221-3p	0.305556	0.754505	0.0600601	0.231041	0.712266	0.277778	0.824324	0.102102	0.0851031	0.442382	0.25	0.876126	0.126126	0.0248933	0.502671	0.25	0.918919	0.168919	0.00239166	0.112634	0.222222	0.941441	0.163664	0.00129307	0.0900637	0.194444	0.968468	0.162913	0.000303645	0.0149465
