# Supplementary material for: Biclustering analysis of transcriptome big data identifies condition-specific microRNA targets
Source: Nucleic Acids Res. 2019 Mar 1;47(9):e53. doi: 10.1093/nar/gkz139 (PMC6511842; doi:10.1093/nar/gkz139)
Supplement: Supplementary Data [file gkz139_supplemental_files.zip › Supplementary Table S8 and S9.xlsx]

## Sheet: Table S8
Table S8. Functional enrichment test for miR-1,miR-29,miR-34a,miR-145 targets in breast cancer
Category	Term	Count	X.	PValue	Genes	List.Total	Pop.Hits	Pop.Total	Fold.Enrichment	Bonferroni	Benjamini	FDR
KEGG_PATHWAY	hsa04510:Focal adhesion	23	8.04196	7.33292e-12	CAV2, COL4A2, COL4A1, COL3A1, MET, BIRC2, FLNB, COL5A2, ITGB1, COL5A1, COL6A3, VEGFA, COL1A2, COL6A2, LAMC2, PDGFC, COL1A1, LAMC1, THBS1, THBS2, COL11A1, AKT3, FN1	124	206	6910	6.22181	1.37859e-09	1.37859e-09	9.09787e-09
KEGG_PATHWAY	hsa04512:ECM-receptor interaction	16	5.59441	2.15415e-11	COL4A2, COL4A1, COL3A1, COL5A2, ITGB1, COL5A1, COL6A3, COL6A2, COL1A2, LAMC2, LAMC1, COL1A1, THBS1, THBS2, COL11A1, FN1	124	87	6910	10.2484	4.04979e-09	2.02489e-09	2.67262e-08
KEGG_PATHWAY	hsa04151:PI3K-Akt signaling pathway	27	9.44056	2.10837e-10	PPP2R3A, COL3A1, TLR4, GNG12, ITGB1, COL6A3, COL6A2, PDGFC, THBS1, THBS2, COL11A1, AKT3, FN1, COL4A2, COL4A1, MET, CDK6, COL5A2, COL5A1, NRAS, HSP90B1, VEGFA, COL1A2, GNB4, LAMC2, LAMC1, COL1A1	124	345	6910	4.36115	3.96374e-08	1.32125e-08	2.61583e-07
KEGG_PATHWAY	hsa05146:Amoebiasis	12	4.1958	2.41578e-06	COL4A2, COL4A1, COL3A1, COL1A2, TLR4, LAMC2, COL1A1, LAMC1, COL11A1, COL5A2, COL5A1, FN1	124	106	6910	6.30858	0.000454064	0.000113535	0.00299719
KEGG_PATHWAY	hsa04974:Protein digestion and absorption	11	3.84615	3.09315e-06	COL4A2, COL4A1, COL3A1, COL6A3, COL1A2, COL6A2, COL15A1, COL1A1, COL11A1, COL5A2, COL5A1	124	88	6910	6.96573	0.000581344	0.000116296	0.00383757
KEGG_PATHWAY	hsa05200:Pathways in cancer	21	7.34266	1.70862e-05	GNA13, COL4A2, E2F3, COL4A1, MET, PPARG, TGFBR2, FOXO1, CDK6, GNG12, BIRC2, ITGB1, FOS, NRAS, HSP90B1, VEGFA, LAMC2, GNB4, LAMC1, AKT3, FN1	124	393	6910	2.97771	0.00320709	0.00053523	0.0211966
KEGG_PATHWAY	hsa05222:Small cell lung cancer	10	3.4965	1.7651e-05	COL4A2, E2F3, COL4A1, CDK6, LAMC2, LAMC1, BIRC2, ITGB1, AKT3, FN1	124	85	6910	6.55598	0.00331292	0.000473947	0.0218972
KEGG_PATHWAY	hsa05205:Proteoglycans in cancer	12	4.1958	0.00082222	NRAS, CAV2, VEGFA, MET, HBEGF, TLR4, THBS1, FLNB, TIMP3, ITGB1, AKT3, FN1	124	200	6910	3.34355	0.143277	0.0191445	1.01535
KEGG_PATHWAY	hsa04611:Platelet activation	9	3.14685	0.00212932	GNA13, COL3A1, COL1A2, COL1A1, COL11A1, ITGB1, COL5A2, AKT3, COL5A1	124	130	6910	3.85794	0.330175	0.0435498	2.60997
KEGG_PATHWAY	hsa05219:Bladder cancer	5	1.74825	0.00582227	NRAS, E2F3, VEGFA, HBEGF, THBS1	124	41	6910	6.79583	0.666391	0.103968	6.98854
KEGG_PATHWAY	hsa04360:Axon guidance	8	2.7972	0.00731917	NRAS, NRP1, ROBO1, CFL2, MET, DPYSL2, ITGB1, RASA1	124	127	6910	3.51029	0.748689	0.117989	8.7112
KEGG_PATHWAY	hsa05218:Melanoma	6	2.0979	0.00841038	NRAS, E2F3, MET, CDK6, PDGFC, AKT3	124	71	6910	4.70922	0.795633	0.123939	9.94846
KEGG_PATHWAY	hsa05215:Prostate cancer	6	2.0979	0.0199551	NRAS, HSP90B1, E2F3, FOXO1, PDGFC, AKT3	124	88	6910	3.79949	0.977393	0.252857	22.1264
KEGG_PATHWAY	hsa05212:Pancreatic cancer	5	1.74825	0.0281304	E2F3, VEGFA, TGFBR2, CDK6, AKT3	124	65	6910	4.2866	0.995319	0.318301	29.8135
KEGG_PATHWAY	hsa05166:HTLV-I infection	10	3.4965	0.038401	NRAS, FOS, E2F3, NRP1, ETS1, POLE3, TGFBR2, MYBL2, FOSL1, AKT3	124	256	6910	2.17679	0.999365	0.38785	38.4811
KEGG_PATHWAY	hsa05220:Chronic myeloid leukemia	5	1.74825	0.0389164	NRAS, E2F3, TGFBR2, CDK6, AKT3	124	72	6910	3.86985	0.999426	0.372745	38.8889
KEGG_PATHWAY	hsa05161:Hepatitis B	7	2.44755	0.0442646	NRAS, FOS, E2F3, TLR4, CDK6, CCNA2, AKT3	124	145	6910	2.69021	0.999799	0.393881	42.9768
KEGG_PATHWAY	hsa04014:Ras signaling pathway	9	3.14685	0.0479464	NRAS, ETS1, VEGFA, MET, GNB4, PDGFC, GNG12, AKT3, RASA1	124	226	6910	2.21917	0.999903	0.401409	45.6431
KEGG_PATHWAY	hsa00532:Glycosaminoglycan biosynthesis - chondroitin sulfate / dermatan sulfate	3	1.04895	0.0484613	CSGALNACT2, CHST11, CHSY1	124	20	6910	8.35887	0.999912	0.388304	46.0068
KEGG_PATHWAY	hsa05144:Malaria	4	1.3986	0.056101	MET, TLR4, THBS1, THBS2	124	49	6910	4.54905	0.999981	0.418834	51.1456
KEGG_PATHWAY	hsa05145:Toxoplasmosis	6	2.0979	0.0588582	TLR4, LAMC2, LAMC1, BIRC2, ITGB1, AKT3	124	118	6910	2.83352	0.999989	0.419035	52.887
KEGG_PATHWAY	hsa04152:AMPK signaling pathway	6	2.0979	0.0660095	PPP2R3A, PPARG, FOXO1, CCNA2, SIRT1, AKT3	124	122	6910	2.74061	0.999997	0.442092	57.141
KEGG_PATHWAY	hsa05223:Non-small cell lung cancer	4	1.3986	0.0772958	NRAS, E2F3, CDK6, AKT3	124	56	6910	3.98041	1	0.481888	63.1418
KEGG_PATHWAY	hsa05202:Transcriptional misregulation in cancer	7	2.44755	0.078666	CCNT2, TGFBR2, PPARG, MET, FOXO1, ETV6, ETV4	124	168	6910	2.32191	1	0.473659	63.8151
KEGG_PATHWAY	hsa04150:mTOR signaling pathway	4	1.3986	0.0839129	RICTOR, RRAGD, AKT3, RRAGC	124	58	6910	3.84316	1	0.482674	66.2904
KEGG_PATHWAY	hsa04010:MAPK signaling pathway	9	3.14685	0.0840818	MAP4K4, NRAS, FOS, BDNF, TGFBR2, GNG12, FLNB, AKT3, RASA1	124	255	6910	1.96679	1	0.470099	66.3674
KEGG_PATHWAY	hsa04915:Estrogen signaling pathway	5	1.74825	0.0995496	NRAS, FOS, HSP90B1, HBEGF, AKT3	124	99	6910	2.81443	1	0.518157	72.7738

## Sheet: Table S9
Table S9. Functional enrichment test for miR-29,miR-34a,miR-145 targets in DLBCL
Category	Term	Count	X.	PValue	Genes	List.Total	Pop.Hits	Pop.Total	Fold.Enrichment	Bonferroni	Benjamini	FDR
KEGG_PATHWAY	hsa04151:PI3K-Akt signaling pathway	31	8.51648	4.18735e-10	EFNA1, COL3A1, TLR4, GNG12, COL6A3, COL6A2, PDGFC, PIK3R3, COL11A1, ANGPT2, THBS2, CSF1R, COL4A2, IL2RB, COL4A1, IGF1, CDK6, IL6R, COL5A2, COL5A1, NRAS, CCND1, CCND2, VEGFA, COL1A2, PDGFRA, LAMC2, GNB4, COL1A1, LAMC1, EIF4E2	166	345	6910	3.74035	9.08655e-08	9.08655e-08	5.31846e-07
KEGG_PATHWAY	hsa04510:Focal adhesion	22	6.04396	1.4646e-08	CAV2, COL4A2, COL4A1, COL3A1, IGF1, FLNB, COL5A2, COL5A1, CCND1, CCND2, COL6A3, VEGFA, COL1A2, COL6A2, PDGFRA, PDGFC, LAMC2, COL1A1, LAMC1, PIK3R3, THBS2, COL11A1	166	206	6910	4.44555	3.17817e-06	1.58909e-06	1.86022e-05
KEGG_PATHWAY	hsa04512:ECM-receptor interaction	13	3.57143	8.65729e-07	COL4A2, COL4A1, COL3A1, COL5A2, COL5A1, COL6A3, COL6A2, COL1A2, LAMC2, LAMC1, COL1A1, COL11A1, THBS2	166	87	6910	6.22005	0.000187846	6.26191e-05	0.00109958
KEGG_PATHWAY	hsa04974:Protein digestion and absorption	13	3.57143	9.81908e-07	COL4A2, COL4A1, COL3A1, COL6A3, COL1A2, COL6A2, COL15A1, COL12A1, COL1A1, COL5A2, COL11A1, COL5A1, KCNE3	166	88	6910	6.14937	0.000213051	5.32671e-05	0.00124714
KEGG_PATHWAY	hsa05146:Amoebiasis	12	3.2967	4.03465e-05	COL4A2, COL4A1, COL3A1, COL1A2, TLR4, LAMC2, COL1A1, LAMC1, PIK3R3, COL11A1, COL5A2, COL5A1	166	106	6910	4.71243	0.00871715	0.00174954	0.0512331
KEGG_PATHWAY	hsa04014:Ras signaling pathway	17	4.67033	8.99831e-05	EFNA1, IGF1, GNG12, RGL1, RALGDS, NRAS, PLA2G4A, VEGFA, PDGFRA, RRAS, PDGFC, GNB4, PIK3R3, ANGPT2, RASA1, EXOC2, CSF1R	166	226	6910	3.1312	0.0193378	0.00324924	0.11423
KEGG_PATHWAY	hsa05218:Melanoma	8	2.1978	0.0014351	NRAS, E2F3, CCND1, PDGFRA, IGF1, CDK6, PDGFC, PIK3R3	166	71	6910	4.69031	0.267755	0.0435436	1.80753
KEGG_PATHWAY	hsa05222:Small cell lung cancer	8	2.1978	0.00403261	COL4A2, E2F3, CCND1, COL4A1, CDK6, LAMC2, LAMC1, PIK3R3	166	85	6910	3.91779	0.583907	0.103813	5.00281
KEGG_PATHWAY	hsa04015:Rap1 signaling pathway	13	3.57143	0.00430823	EFNA1, IGF1, CTNND1, RALGDS, NRAS, ID1, VEGFA, PDGFRA, RRAS, PDGFC, PIK3R3, ANGPT2, CSF1R	166	210	6910	2.57688	0.608162	0.0988654	5.33617
KEGG_PATHWAY	hsa05214:Glioma	7	1.92308	0.00436607	NRAS, E2F3, CCND1, PDGFRA, IGF1, CDK6, PIK3R3	166	65	6910	4.48285	0.61307	0.0905827	5.40599
KEGG_PATHWAY	hsa05162:Measles	10	2.74725	0.00440102	PRKCQ, IL2RB, CCND1, CCND2, EIF2S1, TLR4, CDK6, PIK3R3, TNFAIP3, CD28	166	133	6910	3.12981	0.616006	0.0833336	5.44815
KEGG_PATHWAY	hsa04066:HIF-1 signaling pathway	8	2.1978	0.00873911	VEGFA, SERPINE1, IGF1, TLR4, IL6R, PIK3R3, ANGPT2, EIF4E2	166	98	6910	3.39808	0.851136	0.146771	10.5496
KEGG_PATHWAY	hsa04060:Cytokine-cytokine receptor interaction	13	3.57143	0.00876215	LIF, TNFRSF9, TNFRSF1A, IL2RB, TNFRSF11B, CCR1, VEGFA, PDGFRA, PDGFC, IL6R, CX3CL1, CXCL11, CSF1R	166	230	6910	2.3528	0.851885	0.136624	10.576
KEGG_PATHWAY	hsa05200:Pathways in cancer	18	4.94505	0.0122956	COL4A2, E2F3, COL4A1, ARNT2, IGF1, CDK6, GNG12, RALGDS, NRAS, EDNRB, CCND1, VEGFA, PDGFRA, LAMC2, GNB4, LAMC1, PIK3R3, CSF1R	166	393	6910	1.90656	0.931757	0.174498	14.5414
KEGG_PATHWAY	hsa05215:Prostate cancer	7	1.92308	0.0183237	NRAS, E2F3, CCND1, PDGFRA, IGF1, PDGFC, PIK3R3	166	88	6910	3.3112	0.981923	0.234742	20.9345
KEGG_PATHWAY	hsa05212:Pancreatic cancer	6	1.64835	0.0190726	E2F3, CCND1, VEGFA, CDK6, PIK3R3, RALGDS	166	65	6910	3.84245	0.984682	0.22985	21.6971
KEGG_PATHWAY	hsa04115:p53 signaling pathway	6	1.64835	0.0214738	PPM1D, CCND1, CCND2, SERPINE1, IGF1, CDK6	166	67	6910	3.72775	0.991	0.242015	24.0971
KEGG_PATHWAY	hsa04360:Axon guidance	8	2.1978	0.0319381	NRAS, ROBO1, EFNA1, CFL2, NTN4, DPYSL2, FES, RASA1	166	127	6910	2.62214	0.999127	0.323833	33.7857
KEGG_PATHWAY	hsa04611:Platelet activation	8	2.1978	0.0356106	PLA2G4A, COL3A1, COL1A2, COL1A1, PIK3R3, COL11A1, COL5A2, COL5A1	166	130	6910	2.56163	0.999617	0.339084	36.9063
KEGG_PATHWAY	hsa04668:TNF signaling pathway	7	1.92308	0.0407991	LIF, CFLAR, TNFRSF1A, CASP7, CX3CL1, PIK3R3, TNFAIP3	166	106	6910	2.74892	0.999881	0.363617	41.0846
KEGG_PATHWAY	hsa05223:Non-small cell lung cancer	5	1.37363	0.0440942	NRAS, E2F3, CCND1, CDK6, PIK3R3	166	56	6910	3.71665	0.999944	0.372487	43.6041
KEGG_PATHWAY	hsa04144:Endocytosis	12	3.2967	0.044251	CAV2, IL2RB, DAB2, AP2B1, SH3GLB1, ARF3, PDGFRA, ASAP2, SNX4, STAM, EHD2, CSF1R	166	258	6910	1.93612	0.999946	0.36009	43.7216
KEGG_PATHWAY	hsa04150:mTOR signaling pathway	5	1.37363	0.049128	IGF1, RRAGD, PIK3R3, EIF4E2, RRAGC	166	58	6910	3.58849	0.999982	0.378292	47.2622
KEGG_PATHWAY	hsa05205:Proteoglycans in cancer	10	2.74725	0.0496102	NRAS, CAV2, CCND1, ANK2, VEGFA, RRAS, IGF1, TLR4, PIK3R3, FLNB	166	200	6910	2.08133	0.999984	0.368759	47.6008
KEGG_PATHWAY	hsa04550:Signaling pathways regulating pluripotency of stem cells	8	2.1978	0.0498359	LIF, INHBB, NRAS, ID1, SMAD5, IGF1, PIK3R3, KLF4	166	140	6910	2.37866	0.999985	0.358359	47.7586
KEGG_PATHWAY	hsa04540:Gap junction	6	1.64835	0.0587729	NRAS, TJP1, TUBB2B, TUBB2A, PDGFRA, PDGFC	166	88	6910	2.83817	0.999998	0.396817	53.6675
KEGG_PATHWAY	hsa05219:Bladder cancer	4	1.0989	0.0736864	NRAS, E2F3, CCND1, VEGFA	166	41	6910	4.06112	1	0.459453	62.1745
KEGG_PATHWAY	hsa04110:Cell cycle	7	1.92308	0.0757945	CDKN1C, CDC7, E2F3, CCND1, CCND2, CDK6, CCNA2	166	124	6910	2.34988	1	0.457117	63.2534
KEGG_PATHWAY	hsa05166:HTLV-I infection	11	3.02198	0.0854197	NRAS, TNFRSF1A, IL2RB, E2F3, CCND1, CCND2, PDGFRA, RRAS, PIK3R3, MYBL2, ATF1	166	256	6910	1.78864	1	0.487336	67.8287
KEGG_PATHWAY	hsa05220:Chronic myeloid leukemia	5	1.37363	0.0926931	NRAS, E2F3, CCND1, CDK6, PIK3R3	166	72	6910	2.89073	1	0.505209	70.9313
KEGG_PATHWAY	hsa05231:Choline metabolism in cancer	6	1.64835	0.0934153	NRAS, PLA2G4A, PDGFRA, PDGFC, PIK3R3, RALGDS	166	101	6910	2.47286	1	0.496663	71.2238
